# Supplementary material for: miR-145-5p Is Required for the Antitumor Activity of Strophanthus gratus-Derived Ouabain in Colorectal and Breast Cancer
Source: Pharmaceuticals (Basel). 2026 Jul 17;19(7):1099. doi: 10.3390/ph19071099 (PMC13415168; doi:10.3390/ph19071099)
Supplement: Supplementary file 1 [file pharmaceuticals-19-01099-s001.zip]

Archive with 1 entries (1 files):
- pharmaceuticals-4368005-supplementary.pdf
